# Supplementary material for: Pathogenicity Classification of TARDBP Variants of Uncertain Significance: An Integrative Clinical Characterization and Functional Validation
Source: Cells. 2026 Jul 8;15(14):1232. doi: 10.3390/cells15141232 (PMC13407010; doi:10.3390/cells15141232)
Supplement: Supplementary file 1 [file cells-15-01232-s001.zip]

Archive with 1 entries (1 files):
- cells-4321901-supplementary.pdf
